# Supplementary material for: Procarcinogen Activation and Mutational Signatures Model the Initiation of Carcinogenesis in Human Urothelial Tissues In Vitro
Source: Eur Urol. 2020 Aug;78(2):143–7. doi: 10.1016/j.eururo.2020.03.049 (PMC7397502; doi:10.1016/j.eururo.2020.03.049)
Supplement: Supplementary file 2 [file mmc2.xlsx]

## Sheet: Supp Table 2 SBS-BaP-NHU
Supplementary Table 2 – SBS-BaP-NHU
Mutation Type	Control_1	Control_2	Control_3	BaP_1	BaP_2	BaP_3	BaP_4
A[C>A]A	4.59762	3.25706	2.36214	3.67195	3.53134	2.56294	3.53911
A[C>A]C	0.678455	0.401555	0.488719	2.64678	2.79716	2.65327	2.53121
A[C>A]G	0.880549	0.274077	0.162906	1.17428	1.5351	1.45083	1.0938
A[C>A]T	0.606279	0.350564	0.309522	1.47872	1.5169	1.36615	1.48322
C[C>A]A	1.12595	1.10906	1.07518	5.92731	5.66713	5.32347	5.43466
C[C>A]C	0.425839	0.682007	0.464283	11.1463	10.8549	10.0485	10.2852
C[C>A]G	0.765067	0.152973	0.285086	2.03169	2.07512	2.16213	1.92418
C[C>A]T	0.411404	0.305947	0.374684	6.90898	6.73503	6.34526	6.53992
G[C>A]A	0.642367	0.60552	0.472428	1.85151	1.75353	1.59761	1.75238
G[C>A]C	0.230964	0.1466	0.195487	6.24418	6.03119	5.60574	5.73245
G[C>A]G	0.541321	0.382434	0.228069	1.54085	1.68679	1.67099	1.53476
G[C>A]T	0.259834	0.305947	0.268795	1.6589	1.60184	1.45648	1.54049
T[C>A]A	8.83436	9.48435	6.71174	2.88288	2.12973	2.29197	3.01226
T[C>A]C	0.310357	0.203965	0.244359	6.34358	6.04939	5.66783	5.84698
T[C>A]G	0.295922	0.140226	0.13847	0.907114	0.910139	0.875014	0.847555
T[C>A]T	0.671238	0.841354	0.741223	3.87077	3.67696	3.43796	3.62501
A[C>G]A	1.71057	1.10906	0.863403	1.13079	0.922274	0.739528	0.893368
A[C>G]C	0.433057	0.184843	0.203633	0.472196	0.388326	0.474201	0.38369
A[C>G]G	0.793937	0.22946	0.203633	0.0869835	0.370123	0.338715	0.280609
A[C>G]T	0.360881	0.433425	0.366539	0.254737	0.32765	0.372587	0.440958
C[C>G]A	0.15157	0.312321	0.366539	0.453557	0.394394	0.417749	0.418051
C[C>G]C	0.230964	0.356938	0.366539	0.83877	0.825193	0.795981	0.784561
C[C>G]G	0.281487	0.165721	0.268795	0.354147	0.406529	0.429039	0.372237
C[C>G]T	0.317575	1.49149	2.06891	0.142902	0	0.519363	0.435231
G[C>G]A	0.440274	0.318695	0.529445	0.428705	0.552151	0.406458	0.463864
G[C>G]C	0.274269	0.152973	0.219923	0.714508	0.740246	0.683076	0.635666
G[C>G]G	0.851678	0.57365	0.553881	0.615098	0.588557	0.406458	0.687207
G[C>G]T	0.129917	0.210338	0.26065	0.285803	0.333718	0.259682	0.320696
T[C>G]A	0.368098	0.331442	0.342103	0.615098	0.521813	0.541944	0.418051
T[C>G]C	0.404186	0.433425	0.480573	0.683442	0.606759	0.598397	0.601306
T[C>G]G	0.360881	0.235834	0.219923	0.304442	0.370123	0.429039	0.280609
T[C>G]T	0.599062	1.17917	1.25438	0.254737	0.321582	0.231455	0.458138
A[C>T]A	4.49657	3.30805	2.2644	1.73967	1.79601	2.21858	2.26205
A[C>T]C	1.6817	0.892345	1.02631	0.925753	0.995085	0.965338	1.04226
A[C>T]G	6.84951	1.51699	1.69422	0	1.15284	1.7218	0
A[C>T]T	1.86936	0.936962	0.765659	0.608885	0.825193	0.90324	0.784561
C[C>T]A	0.945507	0.771241	0.993728	0.813917	0.946545	1.02744	0.973543
C[C>T]C	1.19091	1.09631	1.02631	1.43523	1.51083	1.46777	1.40877
C[C>T]G	2.53338	1.32577	1.35212	0.192606	0.770584	1.15728	0.521132
C[C>T]T	1.50126	1.94404	1.75939	1.83908	2.03871	1.7839	1.97572
G[C>T]A	0.765067	0.560903	0.65977	0.596459	0.722044	0.626623	0.486771
G[C>T]C	0.649585	0.433425	0.627189	1.09351	1.14071	1.22502	1.1568
G[C>T]G	2.35294	1.81019	1.62092	0.888475	1.06183	1.07824	0.773107
G[C>T]T	0.66402	0.529033	0.562027	0.608885	0.673503	0.660495	0.526858
T[C>T]A	0.599062	0.592772	0.610898	0.503262	0.418664	0.462911	0.38369
T[C>T]C	1.73944	1.54248	1.62092	1.29233	1.16498	1.4226	1.47177
T[C>T]G	1.53735	0.981579	0.741223	0.316869	0.746314	0.649204	0.274883
T[C>T]T	4.11404	4.67844	3.73055	1.83908	1.56544	1.53551	2.14179
A[T>A]A	1.16204	1.30027	1.14849	1.06865	0.758449	0.942757	1.08808
A[T>A]C	0.295922	0.216712	0.211778	0.211246	0.188095	0.135486	0.171802
A[T>A]G	0.526886	0.509911	0.545736	0.441131	0.527881	0.412103	0.463864
A[T>A]T	0.765067	0.777615	0.724933	0.441131	0.449002	0.383877	0.423777
C[T>A]A	0.187658	0.191217	0.228069	0.323082	0.285177	0.33307	0.274883
C[T>A]C	0.837243	0.732998	0.879694	0.403852	0.624962	0.508073	0.572672
C[T>A]G	0.418621	0.331442	0.293231	0.422491	0.497543	0.592751	0.526858
C[T>A]T	0.440274	0.363312	0.342103	0.379	0.418664	0.361296	0.34933
G[T>A]A	0.267052	0.210338	0.195487	0.142902	0.0910139	0.11855	0.103081
G[T>A]C	0.137135	0.108356	0.0895984	0.0869835	0.0667435	0.124196	0.0744474
G[T>A]G	0.887766	0.917841	0.814531	0.571606	0.357988	0.412103	0.429504
G[T>A]T	0.368098	0.267703	0.244359	0.267164	0.17596	0.152422	0.154621
T[T>A]A	0.830025	0.732998	0.749369	0.770426	0.624962	0.660495	0.647119
T[T>A]C	0.259834	0.210338	0.252505	0.136688	0.17596	0.146777	0.171802
T[T>A]G	0.288704	0.26133	0.187342	0.229885	0.163825	0.180648	0.211889
T[T>A]T	1.35691	2.02052	1.62092	0.503262	0.15169	0.304844	0.6643
A[T>C]A	2.0065	3.38454	2.89159	0.0994098	0.412596	0.022581	0.458138
A[T>C]C	0.714543	0.847728	0.90413	0.149115	0.030338	0.287908	0.137441
A[T>C]G	1.78275	11.8236	16.5105	0	0	1.24196	0.647119
A[T>C]T	0.743414	1.16642	1.14849	0	0.194163	0.191939	0.040087
C[T>C]A	0.84446	0.599146	0.692352	0.590245	0.703841	0.604042	0.6643
C[T>C]C	1.01768	0.994327	1.2218	0.497049	0.533948	0.626623	0.624213
C[T>C]G	1.14038	1.61259	1.80826	1.137	1.02542	1.1855	1.26561
C[T>C]T	1.85493	1.77832	1.76753	0.956819	0.837328	1.0105	1.21406
G[T>C]A	0.649585	0.427051	0.529445	0.118049	0.194163	0.191939	0.257702
G[T>C]C	0.599062	0.484416	0.447992	0.192606	0.273042	0.265327	0.217615
G[T>C]G	1.55179	1.86755	2.14222	1.28611	0.964747	1.23067	1.26561
G[T>C]T	0.793937	0.465294	0.439847	0.0683442	0.194163	0.400813	0.166075
T[T>C]A	0.707326	0.529033	0.545736	0.217459	0.30338	0.350006	0.200435
T[T>C]C	1.65283	1.75919	1.49874	0.683442	0.582489	0.925821	0.773107
T[T>C]G	0.866113	1.05169	1.59648	0.844983	0.67957	0.914531	0.755927
T[T>C]T	3.66655	3.614	3.07893	1.46008	1.37128	1.40567	1.42595
A[T>G]A	0.627932	0.586398	0.439847	0.45977	0.400461	0.355651	0.355057
A[T>G]C	0.223746	0.1466	0.219923	0.0310655	0.115284	0.124196	0.0859008
A[T>G]G	0.389751	0.305947	0.39912	0.186393	0.200231	0.208874	0.303516
A[T>G]T	0.173223	0.369686	0.366539	0	0	0	0
C[T>G]A	0.101047	0.197591	0.146616	0.0869835	0.121352	0.169358	0.0458138
C[T>G]C	0.259834	0.203965	0.38283	0.186393	0.0970815	0.191939	0.166075
C[T>G]G	0.238181	0.331442	0.456137	0.254737	0.248771	0.293553	0.200435
C[T>G]T	0.166005	1.25566	1.63721	0	0	0.0282263	0.120261
G[T>G]A	0.238181	0.293199	0.358394	0.0869835	0.115284	0.124196	0.131715
G[T>G]C	0.238181	0.191217	0.0895984	0.0497049	0.0606759	0.0338715	0.040087
G[T>G]G	2.17972	1.16005	1.44987	0.702081	0.279109	0.11855	0.355057
G[T>G]T	0.30314	0.624641	0.562027	0	0	0	0
T[T>G]A	0.389751	0.223086	0.187342	0.00621311	0.0121352	0.067743	0.0744474
T[T>G]C	0.375316	0.248582	0.301377	0.0931966	0.133487	0.141131	0.229069
T[T>G]G	0.692891	0.541781	0.716787	0.540541	0.606759	0.45162	0.515405
T[T>G]T	1.30639	2.47944	2.38658	0	0	0	0.154621
	BaP = benzo[a]pyrene; NHU = normal human urothelial; SBS = single-base substitution.

## Sheet: Supp Table 3 DBS-BaP-NHU
Supplementary Table 3 – DBS-BaP-NHU
Mutation Type	Control_1	Control_2	Control_3	BaP_1	BaP_2	BaP_3	BaP_4
AA-CC	1.78571	2.78481	2.68097	0	0	1.83673	0
AA-CG	0	0.253165	0.268097	0	0	0	0
AA-CT	1.19048	0.759494	0.536193	0	0	0	0
AA-GC	0.396825	0.506329	0.268097	0.334448	0	0.408163	0.554017
AA-GG	2.77778	3.79747	3.21716	3.01003	2.05882	4.4898	1.93906
AA-GT	0.595238	0.759494	0.536193	0	0	0	0.831025
AA-TC	1.38889	0.759494	1.07239	0	0	0.816327	0
AA-TG	0.992063	1.01266	0.536193	0	0	1.02041	0.554017
AA-TT	0.793651	2.27848	1.87668	0	0.588235	0.408163	2.77008
AC-CA	0.793651	1.01266	1.34048	1.33779	0	0.612245	0
AC-CG	0	0	0	0	0.294118	0	0
AC-CT	2.18254	1.51899	0	0	0	0	1.10803
AC-GA	0.793651	0.506329	0.536193	1.00334	1.76471	0.204082	0.554017
AC-GG	0.793651	0.253165	0.268097	0	0	0.816327	0
AC-GT	2.57937	0.506329	1.34048	0	0	0	0
AC-TA	0.992063	0.253165	0	0	0	0.408163	0
AC-TG	0.992063	0.253165	0.80429	0	0	0	0
AC-TT	1.19048	1.26582	2.14477	0	0	0.204082	0.277008
AG-CA	2.97619	3.29114	2.94906	0	1.17647	1.42857	0.277008
AG-CC	0.396825	0.506329	0.80429	0.668896	0.294118	1.22449	0.554017
AG-CT	0	1.01266	0.80429	0.668896	0.588235	1.02041	0.277008
AG-GA	3.1746	6.07595	4.82574	4.01338	2.35294	2.2449	3.3241
AG-GC	1.19048	1.01266	0.536193	0.668896	0	1.22449	0
AG-GT	0	0.759494	0.536193	0.334448	0.294118	0.408163	0
AG-TA	1.19048	1.26582	0.536193	2.67559	4.41176	1.42857	2.21607
AG-TC	0.595238	0.253165	0.268097	0	0	0	0
AG-TT	0.793651	0.253165	0.80429	1.00334	2.64706	1.42857	1.66205
AT-CA	0.396825	0	0	0	0	0	0
AT-CC	0.396825	1.26582	0.80429	0	0	0	0
AT-CG	0	0	0	0	0	0	0
AT-GA	0.396825	0.506329	0.268097	1.67224	1.17647	0.612245	0.554017
AT-GC	2.77778	0.506329	1.07239	0	0	0.204082	0.831025
AT-GG	0.198413	0.506329	0.268097	0.668896	0	0.204082	0
AT-TA	1.5873	1.51899	2.14477	0.334448	0	0.408163	0.277008
AT-TC	1.19048	0.253165	0.80429	0	0.588235	0.408163	0
AT-TG	0.595238	0.506329	0.268097	0.334448	0.294118	0	0
CA-AC	0.595238	0.759494	1.87668	0.668896	1.47059	1.83673	0.831025
CA-AG	0.992063	3.03797	1.87668	2.34114	4.11765	4.08163	3.60111
CA-AT	0.992063	0.253165	1.34048	11.3712	7.05882	6.32653	8.58726
CA-GC	0.396825	0.506329	0	1.00334	1.17647	0.204082	1.10803
CA-GG	1.38889	3.79747	2.41287	0	0	0.816327	1.38504
CA-GT	0.198413	0	0.268097	0.334448	0.588235	0	0.831025
CA-TC	1.78571	2.02532	1.60858	0	0	2.2449	1.93906
CA-TG	17.8571	17.7215	18.2306	9.36455	8.82353	14.6939	10.2493
CA-TT	1.38889	1.51899	3.21716	0	0	0	0
CC-AA	0.793651	1.51899	1.07239	29.4314	28.8235	17.7551	24.6537
CC-AG	0.396825	0.506329	0.80429	2.00669	2.05882	1.63265	1.10803
CC-AT	1.98413	2.27848	1.07239	1.00334	1.76471	1.02041	1.93906
CC-GA	0.396825	0.253165	0.536193	1.33779	1.76471	0.816327	0.554017
CC-GG	0.793651	0.253165	0.268097	0	0	0	0.554017
CC-GT	0.595238	0.506329	1.34048	0.334448	0.294118	0.408163	0
CC-TA	0.198413	0.253165	0.80429	0.668896	0.588235	1.22449	1.10803
CC-TG	4.16667	2.27848	2.41287	0	0	1.22449	0
CC-TT	3.57143	3.03797	2.68097	2.00669	0.588235	1.22449	1.38504
CG-AA	1.19048	0.253165	0	1.33779	2.64706	1.22449	0.831025
CG-AC	0.198413	0	0	0	0.588235	0	0
CG-AT	0.198413	0.253165	0.268097	1.67224	0.588235	0	0.554017
CG-GA	0.396825	0	0.268097	4.01338	3.52941	2.44898	2.49307
CG-GC	0	0	0.268097	0.334448	0.882353	0.612245	0.277008
CG-GT	0.198413	0	0	0.334448	0.294118	0.408163	0
CG-TA	2.77778	1.26582	1.34048	0	2.64706	2.44898	0
CG-TC	0.793651	0.253165	0	0	0	0.612245	0.277008
CG-TT	0.992063	0.253165	0	0	1.17647	0.612245	0
GA-AC	0.793651	0.759494	0.268097	0	0	0	0.831025
GA-AG	3.57143	5.31646	5.63003	2.34114	4.70588	3.67347	4.70914
GA-AT	1.5873	1.77215	0.536193	0	0	0.408163	0
GA-CC	0.198413	0	0.268097	1.00334	0	0.204082	1.38504
GA-CG	0	0	0.268097	0	0	0	0.277008
GA-CT	0.595238	0.759494	1.34048	0	0	0	0
GA-TC	0.793651	0.506329	0.536193	1.33779	0.588235	0.204082	0
GA-TG	0.992063	2.02532	0.80429	1.33779	0	0.612245	2.77008
GA-TT	1.38889	3.03797	1.60858	3.01003	0.294118	1.83673	0.277008
GC-AA	0.396825	0	0.268097	0.668896	0	0.612245	0.277008
GC-AG	0.595238	0.759494	1.34048	0	0	0	0
GC-AT	1.38889	0.506329	2.94906	0.334448	0.294118	1.02041	0.831025
GC-CA	0.198413	0	0.268097	0	0	0.204082	0.277008
GC-CG	0	0	0	0	0	0	0
GC-CT	0.396825	0.759494	1.07239	0	0	0	1.66205
GC-TA	0	0.253165	0.268097	0	0	0.612245	0.277008
GC-TG	0	0.253165	0.536193	0	0	0.204082	0
GC-TT	0.198413	0	0.268097	0.668896	1.76471	0.612245	1.10803
TA-AC	0	0	0	0.668896	0.294118	0	0.277008
TA-AG	0.396825	0.759494	0.268097	0	0.294118	0	0
TA-AT	1.19048	0.506329	0.80429	0.334448	1.76471	0.816327	1.93906
TA-CC	0.992063	0.253165	0.268097	0	0	0	0
TA-CG	0.198413	0.253165	0.536193	0	0	0.204082	0.277008
TA-CT	0.198413	0.506329	0	0	0	0.816327	0
TA-GC	0	0	0	0	0	0	0
TA-GG	0.595238	0	0.536193	0	0	0.408163	0
TA-GT	0	0.253165	0.268097	0	0	0.204082	0
	BaP = benzo[a]pyrene; DBS = doublet-base substitution; NHU = normal human urothelial.

## Sheet: Supp Table 4 ID-BaP-NHU
Supplementary Table 4 – ID-BaP-NHU
Mutation type	Control_1	Control_2	Control_3	BaP_1	BaP_2	BaP_3	BaP_4
DEL_C_1_0	2.85668	2.11608	2.45716	0	0	0	2.33603
DEL_C_1_1	1.13451	0.97302	1.39499	29.1105	3.92157	18.2099	14.735
DEL_C_1_2	0.538688	0.485565	0.566492	37.7358	80.3922	42.9012	15.5436
DEL_C_1_3	0.399935	0.315523	0.36822	11.5903	12.7451	7.09877	4.85175
DEL_C_1_4	0.342801	0.196493	0.233678	4.31267	2.94118	8.33333	3.59389
DEL_C_1_5+	1.37937	0.986245	1.33834	0	0	0.308642	1.34771
DEL_T_1_0	1.93438	1.80245	2.15975	0	0	0	10.0629
DEL_T_1_1	1.3304	1.07693	1.26044	10.5121	0	13.5802	8.71518
DEL_T_1_2	1.03657	0.933343	0.977199	0	0	0	0
DEL_T_1_3	0.628469	0.640493	0.637303	0	0	0	2.60557
DEL_T_1_4	0.571335	0.521463	0.545249	0	0	0	1.88679
DEL_T_1_5+	34.9249	36.0169	35.9085	0	0	0	0
INS_C_1_0	1.80379	1.40946	1.75613	0	0	0	1.79695
INS_C_1_1	0.750898	0.642382	0.786008	0	0	0	1.97664
INS_C_1_2	0.440744	0.351421	0.339895	0	0	0	0.269542
INS_C_1_3	0.285668	0.20783	0.269084	0	0	0.308642	1.88679
INS_C_1_4	0.236696	0.1776	0.233678	4.04313	0	0	3.86343
INS_C_1_5+	1.55077	1.16007	1.56493	0	0	1.85185	5.48068
INS_T_1_0	1.31407	1.12795	1.23212	0	0	0	2.87511
INS_T_1_1	1.20797	0.895556	0.970118	1.34771	0	5.55556	7.72686
INS_T_1_2	0.563173	0.510127	0.538167	0	0	0	1.5274
INS_T_1_3	0.726412	0.527131	0.750602	0.808625	0	0	4.9416
INS_T_1_4	0.587659	0.394876	0.354057	0.539084	0	1.85185	1.97664
INS_T_1_5+	43.4541	46.5311	43.3579	0	0	0	0
	BaP = benzo[a]pyrene; ID = insertion/deletion; NHU = normal human urothelial.
